# Supplementary material for: Proteome-wide evidence for enhanced positive Darwinian selection within intrinsically disordered regions in proteins
Source: Genome Biol. 2011 Jul 19;12(7):R65. doi: 10.1186/gb-2011-12-7-r65 (PMC3218827; doi:10.1186/gb-2011-12-7-r65)
Supplement: Additional file 7 — Chromosomal location of protein-coding region SNPs in the different strains of S. paradoxus. The direction of each gene as well as the base change in each SNP and its affect on codons and encoded amino acids is shown. [file gb-2011-12-7-r65-S7.ZIP]

Archive with 1 entries (1 files):
- Additional_data_file_7.rtf
